# Supplementary material for: The C-Terminal Tail of Mitochondrial Transcription Factor A Is Dispensable for Mitochondrial DNA Replication and Transcription In Situ
Source: Int J Mol Sci. 2023 May 29;24(11):9430. doi: 10.3390/ijms24119430 (PMC10253692; doi:10.3390/ijms24119430)
Supplement: Supplementary file 1 [file ijms-24-09430-s001.zip]

Archive with 3 entries (3 files):
- IJMS Supplementary figures.pdf
- Table S1 oligos.pdf
- Table S2 TFAM variants.xlsx
