# Supplementary material for: The C-Terminal Tail of Mitochondrial Transcription Factor A Is Dispensable for Mitochondrial DNA Replication and Transcription In Situ
Source: Int J Mol Sci. 2023 May 29;24(11):9430. doi: 10.3390/ijms24119430 (PMC10253692; doi:10.3390/ijms24119430)
Supplement: Supplementary file 1 [file ijms-24-09430-s001.zip › Table S2 TFAM variants.xlsx]

## Sheet: Sheet1
Table S2. Nucleotide sequences of TFAM variants used in this study
TFAM variant	Nucleotide sequence
hTFAMwt	atggcgtttctccgaagcatgtggggcgtgctgagtgccctgggaaggtctggagcagagctgtgcaccggctgtggaagtcgactgcgctcccccttcagttttgtgtatttaccgaggtggttttcatctgtcttggcaagttgtccaaagaaacctgtaagttcttaccttcgattttctaaagaacaactacccatatttaaagctcagaacccagatgcaaaaactacagaactaattagaagaattgcccagcgttggagggaacttcctgattcaaagaaaaaaatatatcaagatgcttatagggcggagtggcaggtatataaagaagagataagcagatttaaagaacagctaactccaagtcagattatgtctttggaaaaagaaatc…
hTFAMΔ10	atggcgtttctccgaagcatgtggggcgtgctgagtgccctgggaaggtctggagcagagctgtgcaccggctgtggaagtcgactgcgctcccccttcagttttgtgtatttaccgaggtggttttcatctgtcttggcaagttgtccaaagaaacctgtaagttcttaccttcgattttctaaagaacaactacccatatttaaagctcagaacccagatgcaaaaactacagaactaattagaagaattgcccagcgttggagggaacttcctgattcaaagaaaaaaatatatcaagatgcttatagggcggagtggcaggtatataaagaagagataagcagatttaaagaacagctaactccaagtcagattatgtctttggaaaaagaaatc…
hTFAMΔ15	atggcgtttctccgaagcatgtggggcgtgctgagtgccctgggaaggtctggagcagagctgtgcaccggctgtggaagtcgactgcgctcccccttcagttttgtgtatttaccgaggtggttttcatctgtcttggcaagttgtccaaagaaacctgtaagttcttaccttcgattttctaaagaacaactacccatatttaaagctcagaacccagatgcaaaaactacagaactaattagaagaattgcccagcgttggagggaacttcctgattcaaagaaaaaaatatatcaagatgcttatagggcggagtggcaggtatataaagaagagataagcagatttaaagaacagctaactccaagtcagattatgtctttggaaaaagaaatc…
hTFAMΔ20	atggcgtttctccgaagcatgtggggcgtgctgagtgccctgggaaggtctggagcagagctgtgcaccggctgtggaagtcgactgcgctcccccttcagttttgtgtatttaccgaggtggttttcatctgtcttggcaagttgtccaaagaaacctgtaagttcttaccttcgattttctaaagaacaactacccatatttaaagctcagaacccagatgcaaaaactacagaactaattagaagaattgcccagcgttggagggaacttcctgattcaaagaaaaaaatatatcaagatgcttatagggcggagtggcaggtatataaagaagagataagcagatttaaagaacagctaactccaagtcagattatgtctttggaaaaagaaatc…
hTFAMΔ21	atggcgtttctccgaagcatgtggggcgtgctgagtgccctgggaaggtctggagcagagctgtgcaccggctgtggaagtcgactgcgctcccccttcagttttgtgtatttaccgaggtggttttcatctgtcttggcaagttgtccaaagaaacctgtaagttcttaccttcgattttctaaagaacaactacccatatttaaagctcagaacccagatgcaaaaactacagaactaattagaagaattgcccagcgttggagggaacttcctgattcaaagaaaaaaatatatcaagatgcttatagggcggagtggcaggtatataaagaagagataagcagatttaaagaacagctaactccaagtcagattatgtctttggaaaaagaaatc…
hTFAMΔ22	atggcgtttctccgaagcatgtggggcgtgctgagtgccctgggaaggtctggagcagagctgtgcaccggctgtggaagtcgactgcgctcccccttcagttttgtgtatttaccgaggtggttttcatctgtcttggcaagttgtccaaagaaacctgtaagttcttaccttcgattttctaaagaacaactacccatatttaaagctcagaacccagatgcaaaaactacagaactaattagaagaattgcccagcgttggagggaacttcctgattcaaagaaaaaaatatatcaagatgcttatagggcggagtggcaggtatataaagaagagataagcagatttaaagaacagctaactccaagtcagattatgtctttggaaaaagaaatc…
hTFAMΔ23	atggcgtttctccgaagcatgtggggcgtgctgagtgccctgggaaggtctggagcagagctgtgcaccggctgtggaagtcgactgcgctcccccttcagttttgtgtatttaccgaggtggttttcatctgtcttggcaagttgtccaaagaaacctgtaagttcttaccttcgattttctaaagaacaactacccatatttaaagctcagaacccagatgcaaaaactacagaactaattagaagaattgcccagcgttggagggaacttcctgattcaaagaaaaaaatatatcaagatgcttatagggcggagtggcaggtatataaagaagagataagcagatttaaagaacagctaactccaagtcagattatgtctttggaaaaagaaatc…
hTFAMΔ24	atggcgtttctccgaagcatgtggggcgtgctgagtgccctgggaaggtctggagcagagctgtgcaccggctgtggaagtcgactgcgctcccccttcagttttgtgtatttaccgaggtggttttcatctgtcttggcaagttgtccaaagaaacctgtaagttcttaccttcgattttctaaagaacaactacccatatttaaagctcagaacccagatgcaaaaactacagaactaattagaagaattgcccagcgttggagggaacttcctgattcaaagaaaaaaatatatcaagatgcttatagggcggagtggcaggtatataaagaagagataagcagatttaaagaacagctaactccaagtcagattatgtctttggaaaaagaaatc…
hTFAMΔ25	atggcgtttctccgaagcatgtggggcgtgctgagtgccctgggaaggtctggagcagagctgtgcaccggctgtggaagtcgactgcgctcccccttcagttttgtgtatttaccgaggtggttttcatctgtcttggcaagttgtccaaagaaacctgtaagttcttaccttcgattttctaaagaacaactacccatatttaaagctcagaacccagatgcaaaaactacagaactaattagaagaattgcccagcgttggagggaacttcctgattcaaagaaaaaaatatatcaagatgcttatagggcggagtggcaggtatataaagaagagataagcagatttaaagaacagctaactccaagtcagattatgtctttggaaaaagaaatc…
hTFAMΔ30	atggcgtttctccgaagcatgtggggcgtgctgagtgccctgggaaggtctggagcagagctgtgcaccggctgtggaagtcgactgcgctcccccttcagttttgtgtatttaccgaggtggttttcatctgtcttggcaagttgtccaaagaaacctgtaagttcttaccttcgattttctaaagaacaactacccatatttaaagctcagaacccagatgcaaaaactacagaactaattagaagaattgcccagcgttggagggaacttcctgattcaaagaaaaaaatatatcaagatgcttatagggcggagtggcaggtatataaagaagagataagcagatttaaagaacagctaactccaagtcagattatgtctttggaaaaagaaatc…
hTFAM L6	atggcgtttctccgaagcatgtggggcgtgctgagtgccctgggaaggtctggagcagagctgtgcaccggctgtggaagtcgactgcgctcccccttcagttttgtgtatttaccgaggtggttttcatctgtcttggcaagttgtccaaagaaacctgtaagttcttaccttcgattttctaaagaacaactacccatatttaaagctcagaacccagatgcaaaaactacagaactaattagaagaattgcccagcgttggagggaacttcctgattcaaagaaaaaaatatatcaagatgcttatagggcggagtggcaggtatataaagaagagataagcagatttaaagaacagctaactccaagtcagattatgtctttggaaaaagaaatc…
mTFAMwt	atggcgctgttccggggaatgtggagcgtgctaaaagcactggggcgcacgggggtcgagatgtgcgcgggctgcgggggtcgcatcccctcgtctatcagtcttgtctgtattccgaagtgtttttccagcatgggtagctatccaaagaaacctatgagttcatacctccgattttccacagaacagctacccaaatttaaagctaaacacccagatgcaaaactttcagaattggttaggaaaattgcagccctgtggagggagctaccagaagcagaaaaaaaggtttatgaagctgattttaaagctgagtggaaagcatacaaagaagctgtgagcaagtataaagagcagctaactccaagtcagctgatgggtatggagaaggaggcccgg…
mTFAMΔ25	atggcgctgttccggggaatgtggagcgtgctaaaagcactggggcgcacgggggtcgagatgtgcgcgggctgcgggggtcgcatcccctcgtctatcagtcttgtctgtattccgaagtgtttttccagcatgggtagctatccaaagaaacctatgagttcatacctccgattttccacagaacagctacccaaatttaaagctaaacacccagatgcaaaactttcagaattggttaggaaaattgcagccctgtggagggagctaccagaagcagaaaaaaaggtttatgaagctgattttaaagctgagtggaaagcatacaaagaagctgtgagcaagtataaagagcagctaactccaagtcagctgatgggtatggagaaggaggcccgg…
mTFAMΔ26	atggcgctgttccggggaatgtggagcgtgctaaaagcactggggcgcacgggggtcgagatgtgcgcgggctgcgggggtcgcatcccctcgtctatcagtcttgtctgtattccgaagtgtttttccagcatgggtagctatccaaagaaacctatgagttcatacctccgattttccacagaacagctacccaaatttaaagctaaacacccagatgcaaaactttcagaattggttaggaaaattgcagccctgtggagggagctaccagaagcagaaaaaaaggtttatgaagctgattttaaagctgagtggaaagcatacaaagaagctgtgagcaagtataaagagcagctaactccaagtcagctgatgggtatggagaaggaggcccgg…
mTFAMΔ27	atggcgctgttccggggaatgtggagcgtgctaaaagcactggggcgcacgggggtcgagatgtgcgcgggctgcgggggtcgcatcccctcgtctatcagtcttgtctgtattccgaagtgtttttccagcatgggtagctatccaaagaaacctatgagttcatacctccgattttccacagaacagctacccaaatttaaagctaaacacccagatgcaaaactttcagaattggttaggaaaattgcagccctgtggagggagctaccagaagcagaaaaaaaggtttatgaagctgattttaaagctgagtggaaagcatacaaagaagctgtgagcaagtataaagagcagctaactccaagtcagctgatgggtatggagaaggaggcccgg…
mTFAMΔ28	atggcgctgttccggggaatgtggagcgtgctaaaagcactggggcgcacgggggtcgagatgtgcgcgggctgcgggggtcgcatcccctcgtctatcagtcttgtctgtattccgaagtgtttttccagcatgggtagctatccaaagaaacctatgagttcataccttcgattttccacagaacagctacccaaatttaaagctaaacacccagatgcaaaactttcagaattggttaggaaaattgcagccctgtggagggagctaccagaagcagaaaaaaaggtttatgaagctgattttaaagctgagtggaaagcatacaaagaagctgtgagcaagtataaagagcagctaactccaagtcagctgatgggtatggagaaggaggcccgg…
mTFAMΔ29	atggcgctgttccggggaatgtggagcgtgctaaaagcactggggcgcacgggggtcgagatgtgcgcgggctgcgggggtcgcatcccctcgtctatcagtcttgtctgtattccgaagtgtttttccagcatgggtagctatccaaagaaacctatgagttcatacctccgattttccacagaacagctacccaaatttaaagctaaacacccagatgcaaaactttcagaattggttaggaaaattgcagccctgtggagggagctaccagaagcagaaaaaaaggtttatgaagctgattttaaagctgagtggaaagcatacaaagaagctgtgagcaagtataaagagcagctaactccaagtcagctgatgggtatggagaaggaggcccgg…
